# Supplementary material for: Integrated Transcriptomic and Metabolomic Analysis Reveals Tissue-Specific Flavonoid Biosynthesis and MYB-Mediated Regulation of UGT71A1 in Panax quinquefolius
Source: Int J Mol Sci. 2025 Mar 16;26(6):2669. doi: 10.3390/ijms26062669 (PMC11941809; doi:10.3390/ijms26062669)
Supplement: Supplementary file 1 [file ijms-26-02669-s001.zip › Supplementary table.xlsx]

## Sheet: Table S1
Table S1 The primers list used for qRT-PCR
Gene ID	Gene	Forward primer(5'-3')	Reverse primer(5'-3')
PQ0G034170.1	7-IOMT	TGATTAAGGAGTGTAAGGGTGTGTTC	GCATCCGCAATAGCCATAGCC
PQ0G103550.1	CHI	AGAATGAGAATGTGGTTGAGATGTTG	TGGCTAAGGAGGAGATGGTAGTAG
PQ0G192250.1	HCT	TGGTGGAGATGGTGACAGAAGG	AGAAACTCGCCGTGAGGAAAC
PQ0G223280.1	HCT	GTGCTGACTGCCTACGCTAC	CGTACTCGTCCGTCAACCTAG
PQ0G237710.1	HCT	CGACTCCTCAAACACTCTCTCAG	GCCTTCTTCATCTCTGCCTAACC
PQ0G349370.1	HIDH	CTATGGTGGTCTCCGTAGATTACAG	GGCTCGTCAGTGTTGTCAAGG
PQ0G401020.1	UGT	CTTATTCCATTTCTTCATCTTGCCAAC	TTGAGGTGCTCCAACTTGTGTAG
PQ0G432030.1	CHR	CGGCTGTCAATCAAGTGGAAATG	CAGTAATACCATTAGCAGAGCAGAAG
PQ0G491920.1	CHS2	GATGAGGAAGAAGTCTAGTGAGGAAG	ATGCAACACCAACGTCTCTACC
PQ0G566180.1	HCT	GGTTACTTCGGCAATGTGATATTCG	TGTCCATTCGCACTATCGCATC
PQ0G594040.1	CYP	AAGCCATTGTTCTATGACCTTATGTTC	TCTTCGCCTCCGCTGACTG
PQ0G640290.1	CHI	AGAATGAGAATGTGGTTGAGATGTTG	TGGCTAAGGAGGAGATGGTAGTAG
	GAPDH	CAAAGACTGGAGAGGTGGAAGAG	TGCAGGTAGCACTTTACCAACAG

## Sheet: Table S2
Table S2.Metabolic data of flavonoids in Panax quinquefolius
Index	Q1 (Da)	Q3 (Da) MS only	Rt (min)	Molecular Weight (Da)	Ionization model	KEGG ID	Compounds	Class	F1	F2	F3	L1	L2	L3	R1	R2	R3
pme1600	303.1	167.1	6.28	302.079	[M+H]+	-	7-O-Methyleriodictyol	Flavanone	9	9	9	91300	37100	50900	9	9	9
pme1583	289.1	153.1	5.05	288.063	[M+H]+	C05631	Eriodictyol	Flavanone	34700	44600	9	9	9	9	9	9	9
pmb3023	449.1	329.3	3.37	450.1	[M-H]-	-	Eriodictyol C-hexoside	Flavone C-glycosides	152000	247000	241000	795000	1020000	819000	9	9	9
pmb0686	537	289.7	4.41	536	[M+H]+	-	Eriodictyol O-malonylhexoside	Flavanone	1780000	967000	880000	2430000	3100000	1110000	4810	9	9
pme3392	433.1	271	2.83	433.1	Protonated	-	Pelargonidin 3-O-beta-D-glucoside（Callistephin chloride)	Anthocyanins	157000	9	834000	8930000	8200000	7410000	9	9	9
pme3609	287	231.6	3.54	287.24	Protonated	C05905	Cyanidin	Anthocyanins	1350000	1930000	1260000	1950000	2420000	2430000	9	9	9
pmb0550	449.1	287.3	2.59	449.1	Protonated	C08604	Cyanidin 3-O-glucoside (Kuromanin)	Anthocyanins	6550000	9070000	5730000	10400000	20600000	18200000	9	9	9
pmb0542	535.1	287.4	2.99	535.1	Protonated	-	Cyanidin 3-O-malonylhexoside	Anthocyanins	817000	725000	415000	1000000	1210000	1150000	9	9	9
pme1773	595	287.9	2.7	595	Protonated	C08620	Cyanidin 3-O-rutinoside (Keracyanin)	Anthocyanins	2700000	1630000	552000	1590000	2300000	1820000	9	9	9
pmb2959	489.1	285.3	2.94	490.1	[M-H]-	-	Cyanidin O-acetylhexoside	Anthocyanins	2310	2580	758	1540	1150	2010	9	9	9
pme0442	303	149.3	2.98	303.24	Protonated	C05908	Delphinidin	Anthocyanins	93000	120000	9	325000	477000	345000	9	9	9
pme1398	465.1	303.1	2.26	465.1	Protonated	C12138	Delphinidin 3-O-glucoside (Mirtillin)	Anthocyanins	164000	185000	188000	379000	865000	837000	9	9	9
pmb0558	637.1	303.5	3.27	637.1	Protonated	-	Delphinidin O-malonyl-malonylhexoside	Anthocyanins	48400	39500	90400	36100	26300	9	13700	35100	9
pme0324	255.1	69.7	6.95	254.058	[M+H]+	C10028	Chrysin	Flavone	1130000	379000	324000	1430000	1310000	575000	9	9	9
pmb0580	417.1	255.7	5	416.1	[M+H]+	-	Chrysin 5-O-glucoside (Toringin)	Flavone	361000	563000	150000	249000	469000	167000	81000	9	65900
pma6353	417.2	381.9	4	416.2	[M+H]+	-	Chrysin C-hexoside	Flavone C-glycosides	29600	49100	24800	99000	62000	84900	20900	9	9
pma6199	417.2	255.8	4.99	416.2	[M+H]+	-	Chrysin O-hexoside	Flavone	414000	638000	224000	300000	478000	192000	113000	77400	80700
pma0825	503	255.6	5.24	502	[M+H]+	-	Chrysin O-malonylhexoside	Flavone	87800	273000	52300	64700	140000	33700	10600	14600	15300
pme2979	255.1	151.1	7.04	256.074	[M-H]-	C09827	Pinocembrin (Dihydrochrysin)	Flavanone	478000	381000	264000	1300000	1280000	630000	9	9	9
pme2493	579.2	433.1	3.74	578.164	[M+H]+	C16981	"Kaempferol 3,7-dirhamnoside (Kaempferitrin)"	Flavonol	1870000	936000	376000	363000	608000	335000	9	9	9
pme2963	287.1	125.1	4.62	288.063	[M-H]-	C00974	Aromadedrin (Dihydrokaempferol)	Flavonol	416000	465000	236000	155000	134000	76900	14900	17500	16900
pme0196	285	214	5.73	286.048	[M-H]-	C05903	Kaempferol	Flavonol	2900	4730	5090	18000	11000	27600	9	9	9
pme3268	449	286.9	3.87	448.101	[M+H]+	C12626	Kaempferol 3-O-galactoside (Trifolin)	Flavonol	389000	447000	334000	410000	634000	440000	9	9	9
pme1622	447.1	287.1	3.93	448.101	[M-H]-	C12249	Kaempferol 3-O-glucoside (Astragalin)	Flavonol	2760000	2230000	2070000	3940000	5610000	1710000	9	9	9
pme3296	431	285.1	4.48	432.106	[M-H]-	C16911	Kaempferol 3-O-rhamnoside (Kaempferin)	Flavonol	1760000	1270000	280000	9	9	9	9	9	9
pme1605	593.2	285.1	3.76	594.159	[M-H]-	-	Kaempferol 3-O-robinobioside (Biorobin)	Flavonol	5290000	3730000	3400000	11500000	19300000	11800000	9	9	9
pme0321	431.1	285.1	4.94	432.106	[M-H]-	-	Kaempferol 7-O-rhamnoside	Flavonol	798000	1880000	1130000	1260000	977000	1540000	9	9	9
pme3468	739.2	593.3	3.35	740.216	[M-H]-	C10178	Kaempferol-3-O-robinoside-7-O-rhamnoside (Robinin)	Flavonol	59700	50000	36000	103000	148000	105000	9	9	9
pme3466	287.1	161.1	6.98	286.084	[M+H]+	C05334	Isosakuranetin (4'-Methylnaringenin)	Flavanone	9	68500	41700	141000	297000	9	9	9	9
pme0377	273.1	153.1	5.59	272.068	[M+H]+	C00509	Naringenin	Flavanone	753000	1260000	410000	63300	179000	184000	9	9	9
pme0371	433.1	122.9	4.22	434.121	[M-H]-	C09099	Naringenin 7-O-glucoside (Prunin)	Flavanone	1800000	2820000	2430000	8510000	10900000	4370000	9	9	9
pme2957	271.1	151.1	5.57	272.069	[M-H]-	C06561	Naringenin chalcone	Flavanone	1310000	3840000	1340000	293000	607000	315000	9	9	9
pma0791	521	317.6	4.5	520	[M+H]+	-	Naringenin O-malonylhexoside	Flavanone	282000	580000	326000	106000	162000	95800	9	9	9
pma6218	419.1	383.9	3.84	418.1	[M+H]+	-	O-methylnaringenin C-pentoside	Flavone C-glycosides	70100	103000	55900	171000	148000	162000	9	9	19600
pmb0645	627.1	447.3	3.41	626.1	[M+H]+	-	6-C-hexosyl-hesperetin O-hexoside	Flavone C-glycosides	5900000	7570000	1900000	2520000	3290000	3570000	9	9	9
pme1598	463.1	301.1	3.85	464.132	[M-H]-	-	Hesperetin 5-O-glucoside	Flavanone	3180000	2740000	1300000	1080000	1410000	547000	1190000	749000	368000
pmb2979	549.2	387.3	3.91	550.2	[M-H]-	-	Hesperetin O-malonylhexoside	Flavanone	266000	402000	339000	2630000	3660000	4170000	76500	65200	61100
pma0249	479.1	302.8	3.52	478.1	[M+H]+	-	Selgin 5-O-hexoside	Flavone	102000	126000	75400	165000	332000	231000	143000	155000	80800
pma0760	565	317.8	4.33	564	[M+H]+	-	Selgin O-malonylhexoside	Flavone	9130000	9570000	4450000	3890000	5030000	1420000	2120000	2100000	242000
pmb0732	669.1	669	3.72	668.1	[M+H]+	-	Tricin 5-O-feruloylhexoside	Flavone	113000	108000	119000	108000	103000	75800	9	9	9
pmb3042	491.1	329.3	4	492.1	[M-H]-	-	Tricin 5-O-hexoside	Flavone	251000	329000	338000	747000	843000	480000	46200	9	49700
pma3443	535.3	487.2	5.78	534.3	[M+H]+	-	Tricin 7-O-acetylglucoside	Flavone	9	9	9	9	9	9	9	169000	31500
pmb3046	491.1	431.2	4.3	492.1	[M-H]-	-	Tricin 7-O-hexoside	Flavone	92700	99800	116000	269000	283000	126000	9800	9	4320
pmb0716	655.2	331.7	4.16	654.2	[M+H]+	-	Tricin di-O-hexoside	Flavone	135000	111000	93600	171000	270000	267000	9	9	9
pmb0721	831.1	331.7	4.7	830.1	[M+H]+	-	Tricin O-feruloylhexoside O-hexoside	Flavone	46100	34000	50500	21800	24100	9	9	9	3530
pmb3045	505.1	330.3	4.17	506.1	[M-H]-	-	Tricin O-glucuronic acid	Flavone	12600	5250	9420	11100	15200	6390	9510	6340	9050
pma6586	567.3	406	4.04	566.3	[M+H]+	-	Tricin O-glycerylhexoside	Flavone	178000	164000	160000	138000	135000	144000	82800	122000	87500
pmb3041	521.1	329.3	3.81	522.1	[M-H]-	-	Tricin O-saccharic acid	Flavone	13100000	11700000	17300000	3080000	4860000	2930000	3670000	3160000	3440000
pmb3028	535	329.4	3.75	536	[M-H]-	-	Tricin O-sinapic acid	Flavone	56400	89600	41100	137000	141000	80900	54600	50700	60500
pmb0738	699.2	331.6	4.88	698.2	[M+H]+	-	Tricin O-sinapoylhexoside	Flavone	8270	9	6270	197000	71800	111000	9	16900	9
pmb0623	625.2	398.1	2.96	624.2	[M+H]+	-	6-C-hexosyl chrysoeriol O-hexoside	Flavone C-glycosides	50200	9	40000	71500	47100	65400	55400	38400	32400
pmb0696	625	397.8	3.46	624	[M+H]+	-	8-C-hexosyl chrysoeriol O-hexoside	Flavone C-glycosides	9	9	5320	9	17700	33300	9	27600	9
pmb0676	801	801	4.18	800	[M+H]+	-	8-C-hexosyl-chrysoeriol O-feruloylhexoside	Flavone C-glycosides	518000	598000	967000	320000	864000	510000	78600	115000	155000
pme0364	301.1	286.1	5.77	300.063	[M+H]+	C04293	Chrysoeriol	Flavone	19400	20500	9	102000	74500	166000	9	9	9
pmb0607	463.2	287.7	4.3	462.2	[M+H]+	-	Chrysoeriol 7-O-hexoside	Flavone	1260000	1690000	849000	1210000	1510000	1020000	33900	9	9
pmb3002	607.1	299.1	3.98	608.1	[M-H]-	-	Chrysoeriol 7-O-rutinoside	Flavone	9	9	10900	466000	118000	329000	9	9	9
pmb0701	463.1	367.8	3.89	462.1	[M+H]+	-	Chrysoeriol 8-C-hexoside	Flavone C-glycosides	42200	27300	130000	9	35200	24200	128000	85300	84800
pmb0689	463.1	301.8	4.75	462.1	[M+H]+	-	Chrysoeriol C-hexoside	Flavone C-glycosides	4920	9	9	7180	4240	2890	8230	96400	22200
pmb3000	503.1	341.3	3.94	504.1	[M-H]-	-	Chrysoeriol O-acetylhexoside	Flavone	4410	4650	2880	3160	6560	9	5440	9	9020
pmb0601	595.1	301.8	4.12	594.1	[M+H]+	-	Chrysoeriol O-hexosyl-O-pentoside	Flavone	49700	9	9	303000	397000	541000	9	9	13800
pma0253	477.1	315.5	5.27	476.1	[M+H]+	-	O-methylChrysoeriol 5-O-hexoside	Flavone	155000	120000	274000	566000	380000	233000	9	9	9
pma6638	477.2	328	5.3	476.2	[M+H]+	-	O-methylChrysoeriol 7-O-hexoside	Flavone	161000	120000	290000	616000	471000	273000	9	9	9
pmb0588	611.1	449.4	3.32	610.1	[M+H]+	-	"Luteolin 3',7-di-O-glucoside"	Flavone	9360	18900	7150	70400	64100	43300	18200	9	26600
pmb0636	581.1	335.9	3.18	580.1	[M+H]+	-	6-C-hexosyl luteolin O-pentoside	Flavone C-glycosides	9	9	9	178000	229000	209000	9	9	9
pmb0624	611.1	329	3.09	610.1	[M+H]+	-	6-C-hexosyl-luteolin O-hexoside	Flavone C-glycosides	217000	206000	152000	270000	250000	277000	9	9	9
pmb0663	611.1	299.8	3.75	610.1	[M+H]+	-	8-C-hexosyl-luteolin O-hexoside	Flavone C-glycosides	70000	88100	106000	409000	365000	1020000	3020	9	15800
pmb0647	581.1	449.2	3.46	580.1	[M+H]+	-	8-C-hexosyl-luteolin O-pentoside	Flavone C-glycosides	68000	61600	38400	76100	9	104000	67100	9	9
pmb0634	949.1	949.9	3.2	948.1	[M+H]+	-	C-hexosyl-luteolin O-feruloyl-hexosyl-hexoside	Flavone C-glycosides	9	21800	9	147000	41000	51000	9	9	9
pmb0660	757.2	757	3.73	756.2	[M+H]+	-	C-hexosyl-luteolin O-p-coumaroylhexoside	Flavone C-glycosides	53300	63500	43700	51500	82200	59900	4600	9	9
pmb0684	655.2	655	4.42	654.2	[M+H]+	-	C-hexosyl-luteolin O-sinapic acid	Flavone C-glycosides	62400	11700	11100	17300	6040	10500	4720	12900	660
pme0089	287.1	287.1	5	286.1	[M+H]+	C01514	Luteolin	Flavone	1430000	520000	1590000	9	516000	9	9	9	9
pma6496	449.1	300	3.45	448.1	[M+H]+	-	Luteolin 6-C-glucoside	Flavone C-glycosides	135000	94300	141000	385000	284000	344000	37200	9	9
pme2457	447.3	285.1	3.87	448.101	[M-H]-	-	Luteolin 7-O-glucoside (Cynaroside)	Flavone	13500000	12400000	11100000	19800000	28900000	8010000	9	9	9
pmb0644	449.1	329.6	3.45	448.1	[M+H]+	-	Luteolin C-hexoside	Flavone C-glycosides	7530000	9100000	7200000	10300000	12200000	11100000	9	9	9
pmb0691	757.1	757	3.09	756.1	[M+H]+	-	Luteolin C-hexosyl-O-rhamnoside O-hexoside	Flavone C-glycosides	967000	1180000	683000	1130000	1340000	1340000	9	9	9
pmb2954	771.1	609.5	2.83	772.1	[M-H]-	-	Luteolin O-hexosyl-O-hexosyl-O-hexoside	Flavone	14200	16100	10400	27300	25200	31000	9	9	9
pmb0566	581.2	287.3	3.74	580.2	[M+H]+	-	Luteolin O-hexosyl-O-pentoside	Flavone	493000	454000	262000	701000	1120000	852000	9	28900	9
pmb0578	655	287.7	4.67	654	[M+H]+	-	Luteolin O-sinapoylhexoside	Flavone	376000	240000	272000	151000	96800	138000	61400	26200	58800
pme3290	331	316	6.63	330.074	[M+H]+	C01265	"3,7-Di-O-methylquercetin"	Flavonol	9	9	12700	54700	55400	31800	9	9	9
pme1521	303.1	125.1	4.15	304.058	[M-H]-	C01617	Dihydroquercetin (Taxifolin)	Flavonol	211000	345000	79400	98100	34300	47600	9	9	9
pmb3894	329.1	314.3	5.91	330.1	[M-H]-	-	Di-O-methylquercetin	Flavonol	1080000	1670000	404000	1020000	471000	400000	5220000	15800000	13000000
pme0199	301	151.1	5.12	302.043	[M-H]-	C00389	Quercetin	Flavonol	258000	323000	73800	81800	70300	55100	32500	15100	9
pme3211	463	301.1	3.86	464.096	[M-H]-	C05623	Quercetin 3-O-glucoside (Isotrifoliin)	Flavonol	2770000	2170000	1020000	1010000	1350000	471000	1080000	733000	317000
pme0197	609.2	609.1	3.7	610.153	[M-H]-	C05625	Quercetin 3-O-rutinoside (Rutin)	Flavonol	58700	74700	63800	66700	77800	84600	6210	1390	9
pme3129	463	301	3.86	464.096	[M-H]-	-	Quercetin 4'-O-glucoside (Spiraeoside)	Flavonol	2590000	2130000	907000	1090000	1260000	425000	1010000	703000	336000
pmb0706	713.1	713.1	2.96	712.1	[M+H]+	-	Quercetin 5-O-malonylhexosyl-hexoside	Flavonol	218000	154000	71600	275000	766000	295000	21200	29000	9
pmb0709	713.1	303.6	3.49	712.1	[M+H]+	-	Quercetin 7-O-malonylhexosyl-hexoside	Flavonol	268000	247000	102000	118000	202000	107000	9	9	9
pme3442	477.1	301.1	3.76	478.36	[M-H]-	-	Quercetin 7-O-β-D-Glucuronide	Flavonol	34900	24800	144000	208000	57900	47400	9	9	9
pma0787	551.1	347.4	4.63	550.1	[M+H]+	-	Quercetin-3-(6''-malonyl)-Glucoside	Flavonol	184000	192000	186000	157000	131000	142000	132000	199000	153000
pme3369	315	165.1	6.43	316.058	[M-H]-	C10176	Rhamnetin (7-O-methxyl quercetin)	Flavonol	19400	21500	9	57300	49200	33200	9	9	9
pmb0626	757.1	757	3.1	756.1	[M+H]+	-	6-C-hexosyl-apigenin O-hexosyl-O-hexoside	Flavone C-glycosides	12200000	12000000	9060000	12000000	24500000	13500000	10000	9	9
pmb0639	757.2	757	3.13	756.2	[M+H]+	-	8-C-hexosyl-apigenin O-hexosyl-O-hexoside	Flavone C-glycosides	3700000	4710000	2760000	3580000	5140000	4780000	9	9	9
pme0379	271.1	215.1	5.63	270.053	[M+H]+	C01477	Apigenin	Flavone	30000	11200	9	52000	42500	32500	9	9	9
pme1601	417.1	270.9	4.9	416.111	[M+H]+	-	Apigenin 4-O-rhamnoside	Flavone	1340000	1450000	1070000	1550000	2130000	2270000	9	9	9
pmb0605	433.1	271.7	4.21	432.1	[M+H]+	C04608	Apigenin 7-O-glucoside (Cosmosiin)	Flavone	1170000	1990000	2070000	5790000	5550000	3730000	44000	41100	34900
pme0333	579.2	271.1	4.01	578.164	[M+H]+	C12627	Apigenin 7-O-neohesperidoside (Rhoifolin)	Flavone	72300	163000	124000	9	51000	9	9	9	9
pme0368	579.2	271.1	4.01	578.164	[M+H]+	-	Apigenin 7-rutinoside (Isorhoifolin)	Flavone	89600	148000	132000	46500	53400	9	10800	7550	4880
pmb0571	565.1	433.5	4.03	564.1	[M+H]+	-	Apigenin O-hexosyl-O-pentoside	Flavone	9	9	9	747000	790000	876000	9	9	9
pmb0576	519	271.7	4.23	518	[M+H]+	-	Apigenin O-malonylhexoside	Flavone	321000	452000	169000	555000	1090000	803000	9	9	9
pmb0652	565.1	397.8	3.6	564.1	[M+H]+	-	C-hexosyl-apigenin O-pentoside	Flavone C-glycosides	555000	373000	375000	553000	1160000	617000	9	9	9
pmc1990	299.1	74.8	6.78	300.1	[M-H]-	-	"4'-Hydroxy-5,7-dimethoxyflavanone"	Flavanone	48300	65400	40900	39800	38900	26800	90000	51100	55900
pme3509	255.1	137.1	4.75	254.058	[M+H]+	C12123	"7,4'-Dihydroxyflavone"	Flavone	37100	30300	34500	41300	28600	28200	30500	39300	26100
pme3282	273	97	3.4	274.084	[M-H]-	C09320	"Afzelechin (3,5,7,4'-Tetrahydroxyflavan)"	Flavanone	32700	28600	18000	62900	37400	56000	9	9	9
pme1578	271.1	215.1	5.52	270.053	[M+H]+	C06563	"Genistein (4',5,7-Trihydroxyisoflavone)"	Isoflavone	281000	348000	222000	271000	242000	256000	582000	483000	471000
pme3263	269	225	4.43	270.053	[M-H]-	C02495	2'-Hydroxydaidzein	Isoflavone	26200	18400	12500	39300	27200	28100	10900	10900	15000
pme3279	287	217.1	4.89	286.048	[M+H]+	C12134	2'-Hydroxygenistein	Isoflavone	9	9	9	9	9	9	41300	9	44000
pme3137	239	165.1	7.73	238.063	[M+H]+	C20871	3-Hydroxyflavone	Flavonol	9	9	9	9	9	9	26800	573000	456000
pme3261	271	215.2	4.48	270.053	[M+H]+	C14314	6-Hydroxydaidzein	Isoflavone	279000	289000	336000	265000	246000	338000	217000	243000	266000
pme1541	283.1	268	7.06	284.069	[M-H]-	C01470	Acacetin	Flavone	47400	50100	176000	1130000	1010000	709000	9	2990	5100
pmb2987	487.1	283.2	2.63	488.1	[M-H]-	-	Acacetin O-acetyl hexoside	Flavone	112000	141000	209000	214000	175000	276000	24500	36300	21500
pme3250	285	270.2	7	284.069	[M+H]+	C00814	Biochanin A	Isoflavone	9	18300	25700	341000	222000	128000	9	9	9
pme3473	271.1	151	5.59	272.069	[M-H]-	C09614	Butin	Flavone	1340000	3210000	1260000	297000	654000	296000	9	9	9
pme0355	255.1	199.1	4.97	254.058	[M+H]+	C10208	Daidzein	Isoflavone	39100	34800	24900	28800	33500	29000	31600	38100	41200
pme1587	417.1	255.1	3.36	416.111	[M+H]+	C10216	Daidzein 7-O-glucoside (Daidzin)	Isoflavone	9	9	97500	9	9	9	439000	476000	454000
pme2898	321.1	153.1	3.52	320.053	[M+H]+	C02906	Dihydromyricetin	Flavonol	131000	346000	260000	179000	258000	225000	116000	119000	231000
pme1496	267.1	252.1	6.33	268.074	[M-H]-	C00858	Formononetin (4'-O-methyldaidzein)	Isoflavone	8410	7710	8090	6250	5180	8860	8390	10900	11000
pme3502	429.1	267.1	4.59	430.126	[M-H]-	C10509	Formononetin 7-O-glucoside (Ononin)	Isoflavone	9	9	6640	9	9	9	57000	73700	63100
pme3210	433	270.9	4.01	432.106	[M+H]+	C09126	Genistein 7-O-Glucoside (Genistin)	Isoflavone	1100000	1590000	1630000	4190000	4390000	3180000	9	9	9
pme3217	257	137.1	6.09	256.074	[M+H]+	C08650	Isoliquiritigenin	Flavanone	42200	34500	9	36800	35300	9	29500	24600	47500
pme1539	623.2	314	3.66	624.169	[M-H]-	-	Isorhamnetin 3-O-neohesperidoside	Flavonol	117000	189000	293000	389000	283000	1440000	2990	4360	7280
pmb0595	479.2	317.8	4.17	478.2	[M+H]+	-	Isorhamnetin 5-O-hexoside	Flavonol	11700000	18200000	8610000	3860000	4220000	2510000	261000	185000	92300
pmb3013	519.1	315.3	4.32	520.1	[M-H]-	-	Isorhamnetin O-acetyl-hexoside	Flavonol	1700000	1830000	782000	693000	726000	272000	368000	290000	42400
pma6639	479.2	318	4.17	478.2	[M+H]+	-	Isorhamnetin O-hexoside	Flavonol	12200000	16600000	9350000	3990000	4610000	2330000	244000	179000	9
pme2984	593	285.2	5.09	594.195	[M-H]-	C09830	Isosakuranetin-7-neohesperidoside (Poncirin)	Flavanone	374000	273000	9	42400	9	26100	9	9	9
pme1502	315.1	300	7.23	314.079	[M+H]+	-	Kumatakenin	Flavonol	950000	826000	2110000	9830000	9040000	9680000	34400	54800	75300
pma6499	509.3	347.9	3.41	508.3	[M+H]+	-	Limocitrin O-hexoside	Flavone	1010000	1180000	756000	22700000	19500000	16000000	9	9	9
pme3514	301	151.1	5.11	302.043	[M-H]-	C10105	Morin	Flavonol	257000	289000	63400	82200	54700	70200	27600	9	16700
pme3484	479.1	317.3	3.53	480.09	[M-H]-	-	Myricetin 3-O-galactoside	Flavonol	48600	29900	26900	22200	34900	22200	148000	77800	125000
pme1518	403.1	373.1	7.06	402.132	[M+H]+	C10112	Nobiletin	Flavone	174000	63900	363000	32900	35600	63600	70100	48400	70400
pma1590	463.1	301.4	2.89	463.123	Protonated	-	Peonidin O-hexoside	Anthocyanins	151000	105000	126000	847000	1430000	1230000	9	9	9
pme1201	273.1	167.1	5.56	274.084	[M-H]-	C00774	Phloretin	Flavanone	300000	397000	152000	12500	17200	9120	9	101000	9
pme3292	283	268.1	6.97	284.069	[M-H]-	C10521	Prunetin	Isoflavone	30600	37100	42700	332000	315000	237000	9	2670	3700
pmb0545	477.1	315.6	3.32	477.1	Protonated	-	Rosinidin O-hexoside	Anthocyanins	101000	9	9	301000	592000	230000	9	127000	61100
pme3451	395.1	213.2	8.09	394.142	[M+H]+	C07593	Rotenone	Isoflavone	29500	25300	9	252000	373000	304000	9	9	9
pme1662	287.1	287.1	6.96	286.084	[M+H]+	C09833	sakuranetin	Flavone	278000	323000	828000	2860000	3790000	774000	15100	9	14500
pme3399	445.1	283.1	5.16	446.121	[M-H]-	C05376	Sissotrin	Isoflavone	26100	28200	35000	9	9	11200	9	5040	9
pmb0565	509.1	347.7	3.41	508.1	[M+H]+	-	Syringetin 3-O-hexoside	Flavonol	309000	274000	190000	5360000	4100000	3980000	9	9	9
pme1550	373.1	373.1	7.54	372.121	[M+H]+	C10190	Tangeretin	Flavone	99600	79200	94400	49500	49000	69300	111000	77300	103000
pme3303	303	301.5	4.51	302.043	[M+H]+	C10192	Tricetin	Flavone	9	9	42400	281000	219000	193000	9	9	9
pma6558	313.1	298.3	7.22	314.1	[M-H]-	-	Velutin	Flavone	71400	64800	164000	1780000	1190000	1170000	5270	9550	8040
pme1399	355.2	178.9	8.4	354.147	[M+H]+	C16417	Xanthohumol	Flavanone	123000	117000	135000	90600	107000	90900	14800	27700	22000

## Sheet: Table S3
Table S3 The 13 DEGs and 27 DAMs identified through the nine-quadrant analysis of leaves and roots.
	gene	metabolite
1	PQ0G651050.1	pmb0738
2	PQ0G237710.1	pma6558
3	PQ0G401020.1	pme1541
4	PQ0G349370.1	pmb2954
5	PQ0G432030.1	pmb0578
6	PQ0G103550.1	pme0364
7	PQ0G491920.1	pme0379
8	PQ0G640290.1	pmb3002
9	PQ0G223280.1	pmb0571
10	PQ0G192250.1	pma6499
11	PQ0G566180.1	pmb0601
12	PQ0G594040.1	pme3303
13	PQ0G034170.1	pme1601
14		pme3473
15		pmb3042
16		pmb0607
17		pmb0576
18		pmb0566
19		pmb2987
20		pma3443
21		pmb0732
22		pmb0716
23		pmb0605
24		pma6199
25		pmb0580
26		pmb3046
27		pme2457

## Sheet: Table S4
Table S4 Expression of candiate genes in the flavonoid biosynthesis pathway of Panax quinquefolius
	transcript_id	Preferred_name	F1	F2	F3	L1	L2	L3	R1	R2	R3
1	PQ0G034170.1	OMT	14.1721	7.07529	4.04749	52.3538	15.3747	37.8745	1.55874	0.62022	0.43391
2	PQ0G103550.1	CHI	55.9528	51.4755	36.7443	44.3489	14.4695	49.4877	1.85557	2.38976	2.42779
3	PQ0G192250.1	HCT	34.7355	25.2415	22.7521	23.2366	20.7238	25.5023	0.26676	0.272666	0.201616
4	PQ0G223280.1	HCT	11.3192	8.56712	8.90812	10.0944	9.94836	13.5175	0.487162	0.250062	0.244772
5	PQ0G237710.1	HCT	5.44352	2.55733	2.81042	12.0057	10.1008	8.50677	16.7988	55.1241	34.1356
6	PQ0G349370.1	HIDH	6.34567	4.52813	5.02029	11.8977	8.6437	12.0799	2.7648	2.798	0.993841
7	PQ0G401020.1	UGT	31.208	31.2736	28.6135	8.09492	7.671	7.4144	4.17591	0.920037	2.01262
8	PQ0G432030.1	CHR	18.164	14.8066	16.4822	58.2323	120.527	99.0171	15.3744	12.867	8.64974
9	PQ0G491920.1	CHS2	31.2536	25.1079	20.2454	11.5971	4.00781	14.7446	0.179812	0.212944	0.037462
10	PQ0G566180.1	HCT	38.2201	34.8415	34.0665	18.4473	22.7602	17.6524	13.1135	7.17839	5.62966
11	PQ0G594040.1	CYP	3.7386	3.43416	3.89811	9.33137	10.0919	5.9473	14.3238	37.4731	19.4945
12	PQ0G640290.1	CHI	34.0829	20.4919	21.0399	20.7284	9.02035	18.8757	4.62521	2.13845	4.04289
13	PQ0G651050.1	HCT	31.4584	26.7856	26.3952	10.9749	15.5764	10.4271	6.18854	1.0682	2.54031
14	PQ0G396890.1	DFR	13.1496	12.0053	10.2911	0.37533	0.363417	0.446677	0.725646	0.280312	0.256244
15	PQ0G585890.1	DFR	0.871784	0.515805	6.58327	0.170319	0	0.133752	0	0	0.0721
16	PQ0G100520.1	VR	2.23793	1.26605	0.471991	1.00559	0.941286	1.20654	6.05886	1.01001	2.38928
17	PQ0G100530.1	VR	1.40061	2.5019	1.74772	0.33418	0.36474	0.33317	0.473175	0	0.026592
18	PQ0G172240.1	VR	0.8828	1.99048	1.46797	0.127207	0.187069	0.465606	0.036115	0.094421	0.038784
19	PQ0G205300.1	VR	1.18307	1.26441	1.597	1.03518	1.91359	1.26023	15.6404	8.9984	10.3399
20	PQ0G205310.1	VR	4.7415	3.63434	4.8502	0.444063	1.81558	1.05818	2.59882	0.751482	1.52012
21	PQ0G224500.1	VR	1.49273	2.27504	2.24275	0.276056	0.390931	0.28624	0	0.080224	0.085985
22	PQ0G072190.1	ANS	0.386935	0.99093	0.715446	6.42011	10.6468	2.87547	0	0.025375	0
23	PQ0G176930.1	ANS	0	0	0	0	0	0	0	0	0
24	PQ0G309630.1	ANS	0.035909	0.12644	0.048942	7.39416	14.2968	3.09712	0	0	0
25	PQ0G321780.1	FLS1	0.12637	0.199199	0.101373	0	0	0	0	0	0
26	PQ0G614560.1	FLS1	110.768	152.164	97.366	5.35212	2.20807	6.68343	4.44301	1.24404	2.2434
27	PQ0G108200.1	F3H	11.1874	6.65975	6.06423	2.2481	0.905509	0.970236	2.27131	2.28217	3.85132
28	PQ0G325260.1	F3H	32.2369	26.128	21.9446	15.5156	16.2485	12.7736	22.7238	19.6636	20.2471
29	PQ0G238520.1	C4H	47.4522	44.6248	40.6774	12.9101	13.6072	12.5042	92.6722	68.2487	124.164
30	PQ0G244320.1	C4H	0.199516	0.667802	0.189358	0	0.051526	0.031724	1.03731	6.65072	67.7241
31	PQ0G244740.1	C4H	63.3566	51.3696	42.5682	27.89	27.4919	32.3706	109.358	126.37	210.339
32	PQ0G060880.1	F3'H	2.10408	1.16771	0.613127	0	0	0.042174	2.11848	0.857568	0.840151
33	PQ0G263050.1	F3'H	0	0	0	0	0	0	0	0	0
34	PQ0G263060.1	F3'H	1.44288	1.15541	0.64515	4.49341	8.24338	1.72375	0.036498	0.082879	0.056774
35	PQ0G503740.1	F3'H	0.273334	0.496326	0.24201	0.078917	0.391073	0	22.9736	15.5153	26.2028
36	PQ0G584150.1	F3'H	0.090927	0.29137	0	0	0.054391	0	0	0	0
37	PQ0G584160.1	F3'H	0.771995	1.21939	0.497084	0.610003	1.74853	0.581401	0.04987	0	0
38	PQ0G233500.1	CYP17A	0.040604	0.057568	0.099035	0.038659	0.038578	0.097419	22.565	5.38153	3.61581
39	PQ0G595590.1	CYP17A	0	0.059536	0.026254	0	0	0	20.7273	5.01357	2.7044
40	PQ0G204640.1	CYP98A	19.8777	14.64	13.0004	10.0564	16.2915	9.74434	58.5594	58.5192	79.0063
41	PQ0G335770.1	CYP98A	1.20541	1.11768	0.804498	1.03578	2.28665	0.648722	2.96861	30.7986	26.7668
42	PQ0G508280.1	CYP98A	0.239378	0.371458	0.362021	0.35187	0.047709	0.074048	0.513699	5.80804	5.74506
43	PQ0G533720.1	CYP17A	0.195642	0.22873	0.209186	0.278736	1.03408	0.072437	3.95158	8.76536	33.2094
44	PQ0G063540.1	CYP17A	0.115207	0.022941	0.076515	0.062354	0.116029	0.037795	52.5254	13.7647	22.5205
45	PQ0G134590.1	CYP17A	0	0.04847	0.085434	0.0739	0.078605	0.035029	0.221373	0.18491	0.480237
46	PQ0G134600.1	CYP17A	7.51981	7.19001	10.6427	19.1106	14.9902	16.8424	30.1797	50.9377	44.5949
47	PQ0G134610.1	CYP17A	7.11035	11.1192	6.36989	3.76586	8.90891	2.54065	23.8217	16.0074	11.2065
48	PQ0G234800.1	CYP17A	0	0	0	0	0	0	1.21191	0.467517	0.207415
49	PQ0G254820.1	CYP17A	0.092902	0.041836	0	0	0	0	15.8905	4.90913	1.45655
50	PQ0G254870.1	CYP17A	0.405952	0.83028	0.376319	2.01994	2.46319	2.15667	6.56915	4.69015	3.09582
51	PQ0G543480.1	CYP17A	0.702219	0.143888	0.175802	0.268723	0.636253	0.336894	14.4338	6.10444	6.69645
52	PQ0G561940.1	CYP17A	0.886054	0.943763	1.81861	4.95975	3.13826	3.809	4.06261	6.28141	6.10824
53	PQ0G594050.1	CYP17A	2.409	1.15912	1.14093	3.50202	3.19789	4.05728	1.22907	0.936162	0.565639
54	PQ0G106870.1	CCoAOMT	51.5895	26.2598	12.9688	3.19837	5.60061	2.23798	69.5861	69.2537	76.6877
55	PQ0G450770.1	CCoAOMT	57.9152	36.6005	22.3441	11.9699	10.5609	10.761	44.7746	45.9262	62.2199
56	PQ0G572980.1	CCoAOMT	26.6917	27.9857	22.4341	5.28355	8.39554	5.71445	46.4277	55.9301	98.1084
57	PQ0G664440.1	CCoAOMT	126.248	77.9007	57.177	10.7152	26.9861	12.9268	108.491	137.106	184.209
58	PQ0G087260.1	CCoAOMT	59.9199	71.9725	48.3336	3.71558	5.42183	7.21626	1.68177	7.25184	1.8183
59	PQ0G334080.1	CCoAOMT	21.5722	22.0879	16.3654	3.63933	6.54051	6.44824	0.303743	0.334932	0.107325
60	PQ0G034120.1	7-IOMT	1.74408	0.455892	0.177414	14.8064	17.8839	3.27182	380.719	1489.82	1237.31
61	PQ0G034140.1	7-IOMT	8.7088	8.6375	11.8329	18.0033	4.4865	12.001	15.0503	4.87809	3.83687
62	PQ0G034150.1	7-IOMT	6.97455	10.8697	2.30296	0	0.56076	0.387487	11.0518	6.26526	5.84079
63	PQ0G087730.1	7-IOMT	2.57446	0.606339	0.434953	3.87374	8.12864	1.13395	68.0845	243.215	286.88
64	PQ0G087740.1	7-IOMT	10.5292	4.10359	1.45142	13.6918	28.5754	3.71228	253.047	859.534	1079.13
65	PQ0G087750.1	7-IOMT	13.1945	3.0214	1.85261	19.0107	39.3315	5.30558	301.61	1011.63	1210.23
66	PQ0G087780.1	7-IOMT	232.991	461.739	161.404	45.479	154.735	31.3197	86.6067	54.4618	72.2891
67	PQ0G235740.1	7-IOMT	2.03675	2.06174	1.97199	0.313208	0.398158	0.587183	26.3377	15.3522	23.045
68	PQ0G311430.1	7-IOMT	5.61963	2.67738	0.986543	7.05583	16.1948	1.62459	146.986	627.436	712.245
69	PQ0G034120.1	7-IOMT	1.74408	0.455892	0.177414	14.8064	17.8839	3.27182	380.719	1489.82	1237.31
70	PQ0G034140.1	7-IOMT	8.7088	8.6375	11.8329	18.0033	4.4865	12.001	15.0503	4.87809	3.83687
71	PQ0G034150.1	7-IOMT	6.97455	10.8697	2.30296	0	0.56076	0.387487	11.0518	6.26526	5.84079
72	PQ0G087730.1	7-IOMT	2.57446	0.606339	0.434953	3.87374	8.12864	1.13395	68.0845	243.215	286.88
73	PQ0G087740.1	7-IOMT	10.5292	4.10359	1.45142	13.6918	28.5754	3.71228	253.047	859.534	1079.13
74	PQ0G087750.1	7-IOMT	13.1945	3.0214	1.85261	19.0107	39.3315	5.30558	301.61	1011.63	1210.23
75	PQ0G087780.1	7-IOMT	232.991	461.739	161.404	45.479	154.735	31.3197	86.6067	54.4618	72.2891
76	PQ0G235740.1	7-IOMT	2.03675	2.06174	1.97199	0.313208	0.398158	0.587183	26.3377	15.3522	23.045
77	PQ0G311430.1	7-IOMT	5.61963	2.67738	0.986543	7.05583	16.1948	1.62459	146.986	627.436	712.245
78	PQ0G011470.1	HCT	1.95203	0.961278	0.51581	3.68845	3.72927	1.82774	10.907	3.95912	3.39915
79	PQ0G063630.1	HCT	0.057046	0	0	0	0	0	10.9304	2.09135	0.613854
80	PQ0G065880.1	HCT	0.133255	0.118149	0.1143	0	0	0	0.034463	0.022684	0
81	PQ0G078000.1	HCT	10.7932	12.8802	11.694	6.22273	11.6758	6.14651	13.4164	10.4807	10.206
82	PQ0G119390.1	HCT	0	0.031642	0	0	0.073139	0	0.148324	0.043585	0
83	PQ0G161750.1	HCT	0	0	0	0	0	0	0.846246	0.115597	0.095801
84	PQ0G161760.1	HCT	0.094855	0	0.371922	0	0.218075	0	4.17495	3.35883	3.15705
85	PQ0G166780.1	HCT	1.24293	0.266003	0.181164	1.95358	2.05913	1.3036	2.78048	0.863205	0.650586
86	PQ0G218180.1	HCT	0	0	0	0	0	0	0	0	0
87	PQ0G258470.1	HCT	20.7853	17.3464	19.4607	7.12833	8.56699	4.69727	102.453	129.264	148.996
88	PQ0G280780.1	HCT	0	0	0.02186	0	0	0	0.290963	0.025276	0.070311
89	PQ0G281230.1	HCT	1.03211	0.950925	1.84944	0	0.122537	0	4.62165	4.55416	4.15725
90	PQ0G281240.1	HCT	0.080555	0	0.212429	0.151248	0.137952	0.066925	0.376518	0.592717	0.776621
91	PQ0G306170.1	HCT	0.169608	0.206482	0	0.088845	0.135249	0.175499	1.95874	0.955328	1.73902
92	PQ0G306180.1	HCT	1.68457	1.73065	1.54259	0.954191	0.925179	0.924517	4.20219	2.92383	3.27523
93	PQ0G343840.1	HCT	7.77117	7.12829	6.36807	7.77056	3.46022	5.71483	26.4679	15.635	11.5967
94	PQ0G386180.1	HCT	0	0	0.029549	0.11505	0.291485	0	4.07183	1.82469	0.399661
95	PQ0G389780.1	HCT	0	0.108085	0	0	0.018888	0	10.5261	2.94001	1.56216
96	PQ0G402200.1	HCT	20.5108	7.2986	4.97295	1.52882	4.18805	2.22081	68.5023	67.072	74.8274
97	PQ0G479590.1	HCT	0	0	0	0	0	0.17498	0.124314	0	0
98	PQ0G493950.1	HCT	7.78647	10.1	8.70559	23.6427	27.8427	21.0422	22.4182	12.758	17.2893
99	PQ0G527540.1	HCT	3.7503	4.83223	4.29358	2.2097	2.4382	1.8742	12.8383	7.81476	5.73839
100	PQ0G528730.1	HCT	0	0	0	0	0	0	0	0	0
101	PQ0G566170.1	HCT	163.022	122.552	183.802	343.924	435.394	235.8	710.643	506.891	369.261
102	PQ0G575070.1	HCT	0.250501	0.593348	0.338216	0.454178	0	0.434578	0.459386	0.411621	0.175544
103	PQ0G575220.1	HCT	2.32745	2.35267	2.6098	1.21846	2.15879	0.959577	0	0.010872	0.081779
104	PQ0G677770.1	HCT	5.45589	6.46623	3.85874	2.97259	2.67125	4.37333	6.99737	73.5816	55.7846
105	PQ0G685770.1	HCT	19.6585	10.0183	7.2183	2.2478	4.10635	2.48346	72.8884	61.4693	72.473
106	PQ0G686230.1	HCT	0.662291	0.476533	0.238396	0.689433	1.52994	1.38349	1.71764	0.393186	2.72711
107	PQ0G720840.1	HCT	0.203796	0	0.035582	0.048721	0	0	1.55712	2.64726	1.00877
108	PQ0G720870.1	HCT	2.98392	1.65528	0.662511	0.305164	1.61225	0.74711	2.24211	1.3244	1.14769
109	PQ0G735880.1	HCT	0.029479	0.032491	0.000977	0	0.045681	0	42.3602	7.10499	7.12119
110	PQ0G735930.1	HCT	97.8469	88.3482	52.702	0	0.037709	0	0.08564	0.096676	0
111	PQ0G389800.1	HCT	0.028313	0.210756	0.78853	0.319269	0.167012	0.114637	13.0163	4.6607	4.40574
112	PQ0G454610.1	HCT	0.995712	2.0427	2.67047	6.44377	6.60888	6.08913	37.6982	45.5518	23.3743
113	PQ0G218480.1	CHS2	9.43737	6.10151	5.01904	6.74863	3.10336	7.73642	0.372531	0.21111	0.059156
114	PQ0G340920.1	CHS2	28.3868	22.3827	20.6958	9.07494	2.44691	8.70889	0.2921	0.192662	0.089984
115	PQ0G550100.1	CHS2	13.8209	8.32609	6.58838	4.50234	1.51126	7.00757	0.051096	0.146335	0.029037
116	PQ0G078640.1	CHS3	0.100669	0.036273	0.171535	1.93111	0.744179	3.09253	0	0	0
117	PQ0G078660.1	CHS3	3.96602	4.28932	5.44889	0.113381	1.87954	0.13187	1.24941	0	0.156591
118	PQ0G173160.1	BZ1	0	0	0	0	0	0	0	0	0
119	PQ0G716900.1	BZ1	0.458711	1.31904	2.61755	0.231166	0.402314	0.249967	0.131583	0	0
120	PQ0G719290.1	BZ1	22.0189	27.8815	26.1774	0	0	0	0.056777	0.053334	0
121	PQ0G253230.1	BZ1	3.89501	6.21363	5.43893	3.77375	4.74903	1.79825	0.177658	1.47165	5.30004
122	PQ0G357180.1	BZ1	9.8121	8.45756	10.5586	9.05111	6.70969	7.92547	0.257359	0.577374	0.726119
123	PQ0G253230.1	BZ1	3.89501	6.21363	5.43893	3.77375	4.74903	1.79825	0.177658	1.47165	5.30004
124	PQ0G357180.1	BZ1	9.8121	8.45756	10.5586	9.05111	6.70969	7.92547	0.257359	0.577374	0.726119
125	PQ0G577140.1	C12RT1	0	0.175077	0.042915	0	0	0	0.764489	1.42252	0.751064
126	PQ0G034200.1	UGT79B1	21.9157	8.63135	4.30713	0	0	0	0.019297	0.049686	0
127	PQ0G235780.1	UGT79B1	0.188627	0.868183	0.552112	3.55047	9.31771	1.58312	0.33147	0.830296	0.428337
128	PQ0G410310.1	UGT79B1	2.08799	2.20114	2.9438	0.312999	0.439556	0.205337	17.285	16.2617	12.9539
129	PQ0G430800.1	UGT79B1	19.4506	14.6336	8.0892	0.456499	0.627801	0.205436	0.210984	0.113539	0.115025
130	PQ0G482750.1	UGT79B1	2.01012	1.5736	1.87494	0.493095	0.666924	0.387604	1.72073	0.733347	1.00676
131	PQ0G522700.1	UGT79B1	7.77238	16.4044	12.2677	1.99762	1.44544	2.70737	0.324079	0.214064	0.095969
132	PQ0G535980.1	UGT79B1	1.2802	1.2849	1.14089	0.243831	0.115199	0.087631	0.479959	0.125854	0.040672
133	PQ0G570290.1	UGT79B1	0.030857	0.180048	0.06114	0	0	0.006845	0	0	0.002077
134	PQ0G570300.1	UGT79B1	1.43833	1.78582	1.92778	0.410176	0.094491	0.474313	0.78358	0.489184	0.354023
135	PQ0G037860.1	HIDH	6.38443	7.60624	6.01941	12.7293	11.606	10.0073	6.29378	10.1737	4.66202
136	PQ0G193990.1	HIDH	16.2357	24.0492	23.2822	17.4812	17.9918	10.2419	14.8998	25.465	15.8697
137	PQ0G349380.1	HIDH	8.71786	8.3653	8.94562	5.98125	6.10153	4.44509	9.96556	7.26403	8.22674
138	PQ0G177470.1	CHI	8.73308	6.25155	6.82346	3.53382	1.6243	3.36203	0.534845	0	0.135177

## Sheet: Table S5
Table S5 Expression levels of 26 PqUGTs and 13 PqMYBs from correlation analysis
name	transcript_id	F1	F2	F3	L1	L2	L3	R1	R2	R3
MYB1	PQ0G247100.1	0.221485	0.212371	1.36968	0	0.167591	0	30.9813	37.0299	34.8028
MYB2	PQ0G712430.1	0.435661	0.434946	0.316966	1.94241	1.26113	0.228017	31.0354	26.2014	35.2253
MYB3	PQ0G396010.1	1.20259	2.47189	2.29406	0.199287	0	0	32.8257	17.0149	30.9274
MYB4	PQ0G455490.1	16.3974	19.4082	29.2453	0.62599	0.92092	1.2381	1.41679	0.118526	0.725716
MYB5	PQ0G134810.1	16.7909	9.11495	9.75043	12.8229	9.87168	6.56754	17.1323	19.6711	13.0125
MYB6	PQ0G688710.1	17.9176	18.8675	19.2973	9.46912	11.7406	11.974	16.4924	13.0022	13.1099
MYB7	PQ0G616990.1	18.1329	23.5022	24.8753	6.3281	6.00976	4.53991	2.57755	1.34376	1.05813
MYB8	PQ0G122680.1	21.7571	0.556624	0	0	0	0	0	0	0
MYB9	PQ0G010290.1	26.5675	33.46	32.2662	2.26677	0.536197	2.4195	0.131315	0.041905	0
MYB10	PQ0G592420.1	28.2943	2.88055	0.440998	0	0	0	0	0	0
MYB11	PQ0G136950.1	39.4963	0.565817	0	0	0.084713	0	0	0	0
MYB12	PQ0G019850.1	39.9892	32.7297	39.5125	13.3845	11.544	11.6245	9.85823	39.231	24.7576
MYB13	PQ0G043100.1	43.056	61.6851	70.8911	4.25894	4.75496	4.18462	5.09665	1.39078	2.26522
PqUGT1	PQ0G696410.1	2.50455	0.170392	0.212152	0	0.106426	0.033363	8.47667	53.4036	4.91921
PqUGT2	PQ0G160030.1	3.96875	4.66748	4.18696	179.96	150.489	158.449	3.40921	89.1103	2.96595
PqUGT3	PQ0G272700.1	8.04236	5.49132	9.45998	22.3112	15.4725	29.7654	40.0245	42.1217	85.9122
PqUGT4	PQ0G720310.1	8.5839	5.46923	6.01908	24.1418	16.2975	33.7488	20.1626	14.7931	19.4423
PqUGT5	PQ0G140400.1	8.60966	6.75185	5.31224	39.2648	26.3148	34.6927	0.462945	1.05483	0.350839
PqUGT6	PQ0G391980.1	12.7247	2.04777	2.93339	0.624269	0.412761	0.301305	63.8175	32.7814	46.1836
PqUGT7	PQ0G622520.1	15.0734	15.0568	15.5265	17.8675	18.7434	15.8346	30.4469	27.2911	39.676
PqUGT8	PQ0G483320.1	16.1595	13.3348	14.9077	7.05539	11.6931	5.89606	38.5311	31.2035	33.6333
PqUGT9	PQ0G460720.1	16.3401	15.5969	14.7536	58.6491	68.3439	57.7612	6.17916	7.21216	7.88728
PqUGT10	PQ0G028260.1	24.0691	21.017	18.0467	32.4029	35.6216	27.6903	27.7177	20.5728	24.1779
PqUGT11	PQ0G401020.1	31.208	31.2736	28.6135	8.09492	7.671	7.4144	4.17591	0.920037	2.01262
PqUGT12	PQ0G351690.1	32.0207	37.5662	40.8388	28.1232	32.34	29.0738	13.5341	7.71749	7.36676
PqUGT13	PQ0G391990.1	33.5111	42.0255	56.7238	3.33246	5.73038	2.78798	20.9524	8.1937	12.9497
PqUGT14	PQ0G550690.1	49.1095	34.5329	26.8944	109.425	110.928	126.106	4.20503	2.67399	2.70922
PqUGT15	PQ0G247570.1	50.3419	61.6368	74.3178	25.3456	34.5531	25.1882	29.4262	4.24007	6.48156
PqUGT16	PQ0G686120.1	50.4692	23.4988	19.1859	2.19328	3.5263	2.33929	5.9206	16.4974	6.05787
PqUGT17	PQ0G096360.1	63.6537	42.1931	30.6851	0.452226	0.305489	0.766308	0.069835	0.069382	0.022745
PqUGT18	PQ0G083270.1	86.9164	109.084	99.6283	74.9539	72.2051	68.502	70.708	28.2763	35.0741
PqUGT19	PQ0G247530.1	119.196	180.448	115.502	74.1652	79.6752	79.8415	54.6257	15.4632	19.1119
PqUGT20	PQ0G160050.1	133.188	168.047	141.892	31.5682	32.6567	27.5473	46.9476	11.0494	19.5715
PqUGT21	PQ0G045250.1	138.753	189.948	174.601	100.369	82.5971	105.136	79.6015	12.7531	25.774
PqUGT22	PQ0G473040.1	142.881	156.441	147.854	22.5428	25.4186	43.3937	0.036663	0.122186	0.129563
PqUGT23	PQ0G394360.1	152.474	143.66	148.615	78.2624	100.995	130.701	11.9915	10.0615	17.2109
PqUGT24	PQ0G247560.1	169.035	186.123	180.24	101.449	78.6917	137.242	84.4716	17.0926	33.5525
PqUGT25	PQ0G000460.1	203.372	232.509	226.436	200.752	200.878	261.23	111.145	23.6512	51.5667
PqUGT26	PQ0G117340.1	435.825	661.835	523.268	218.354	249.802	193.154	197.844	81.236	89.0812

## Sheet: Table S6
Table S6 Primers of cloning and vector constrution
Gene ID	Gene	Forward primer(5'-3')	Reverse primer(5'-3')
PQ0G247570.1	PqUGT15	ATGGATACGGGGGTAGACAACTACAATA	TCACATAATTTCCTCAAATAGCTTCGCC
PQ0G247530.1	PqUGT19	ATGAAGTCAGAATTGATATTCTTGCCCG	TTACATAATTTCCTCAAATAGCTTCGCC
PQ0G394360.1	PqUGT23	ATGAAGTCAGAATTGATATTCGTGCCCA	TCACATAATTTTCTCAAATAGTTTGGCC
PQ0G247560.1	PqUGT24	ATGAAGTCAGAATTGATATTCTTGCCCG	TTACATAATTTCCTCAAATAGCTTCGCC
PQ0G000460.1	PqUGT25	ATGAAGTCAGAATTGATATTCTTGCCCG	TCACATAATTTCCTCAAATAGCTTCGCC
PQ0G247570.1	PqUGT15-pET-32a	tccgaattcgagctc ATGGATACGGGGGTAGACAACTACAATA	tgcggccgcaagctt TCACATAATTTCCTCAAATAGCTTCGCC
PQ0G247530.1	PqUGT19-pET-32a	tccgaattcgagctc ATGAAGTCAGAATTGATATTCTTGCCCG	tgcggccgcaagctt TTACATAATTTCCTCAAATAGCTTCGCC
PQ0G394360.1	PqUGT23-pET-32a	tccgaattcgagctc ATGAAGTCAGAATTGATATTCGTGCCCA	tgcggccgcaagctt TCACATAATTTTCTCAAATAGTTTGGCC
PQ0G247560.1	PqUGT24-pET-32a	tccgaattcgagctc ATGAAGTCAGAATTGATATTCTTGCCCG	tgcggccgcaagctt TTACATAATTTCCTCAAATAGCTTCGCC
PQ0G000460.1	PqUGT25-pET-32a	tccgaattcgagctc ATGAAGTCAGAATTGATATTCTTGCCCG	tgcggccgcaagctt TCACATAATTTCCTCAAATAGCTTCGCC

## Sheet: Table S7
Table S7 The gene sequences of the candidate PqUGTs
Gene ID	Gene	complete sequence
PQ0G247570.1	PqUGT15	ATGGATACGGGGGTAGACAACTACAATAAATCACTCTTAACAAACCCTACCCCGCGTCTCACAATTGTAA ATCTCCCGGAAACCGACCCCCAAAACTATATGCACAAACCACGCCACGCCATCCTTCCTAGCGTCATCGA GACTCAGAAGACACACGTGCGAGACATAATATCCGGCATGACTCAGTCCGAGTCGACTCGGGTCGTTGGT TTGCTGGCTGACCTTTTGTTCATCAACATCATGGACATTGCCAATGAGTTCAATGTTCCAATTTATGTAT ACTCCCCTGCCGGAGCCGGTCATCTTGGTCTCGCGTTCCATCTCCAGACACTTTACGACAAAAAGCAAGA TGTGACCGAGTTCAGAAACTCGGACACTGAGTTATTTGTACCGG…
PQ0G247530.1	PqUGT19	ATGAAGTCAGAATTGATATTCTTGCCCGCCCCGGCCATCGGACACCTCGTGGGAATGGTGGAGATGGCTA AACTCTTCATCAGTCGACATGAAAACCTCTCGGTCACCGTCCTCATCGCGAAATTCTACATGGATACGGG GGTAGACAACTACAATAAATCACTCTTAACAAACCCTACCCCGCGTCTCACAATTGTAAATCTCCCGGAA AGCGACCCCCAAAACTATATGCTCAAACCACGCCACGCCATCTTTCCTAGCGTCATCGAGACTCAGAAGA CACACGTGCGAGACATAATATCAGGCATGACTCAGTCCGAGTCGACTCGGGTCGTTGGTTTGCTGGCTGA CCTTTTGTTCATCAACATTATGGACATTGCCAATGAGTTCAATG…
PQ0G394360.1	PqUGT23	ATGAAGTCAGAATTGATATTCGTGCCCATCCCGTCCATCGGACACCTCGTGGGGATGGTGGAGATGGCTA AACTTTTCATCAGTCGACACGAAAACCTCTCTGTCACCGTCCTCATCGCGAAATTCTTCATTGATACGGG GATAGACAACTACAATAAATCACTCTTAGCGAAACCTACCCCGCGTCTCACAATTATAAATCTCCCGGAA ATCGATCCCCAAAAATATTTGCTCAAACCACGTTGCGCCATCTTTCCTTCCTTCATCGAGAATCAGAAGA CACACGTGCGAGACTTAATGTCCCGCATGACTCAGTCCGAGTCGACTCGGGTCGTTGGTTTGCTGGCTGA CATTTTGTTCGTCGACATCTTCGACATTGCCGATGAGTTCAATG…
PQ0G247560.1	PqUGT24	ATGAAGTCAGAATTGATATTCTTGCCCGCCCCGGCCATCGGACACCTCGTGGGAATGGTGGAGATGGCTA AACTCTTCATCAGTCGACATGAAAACCTCTCGGTCACCGTCCTCATCGCGAAATTCTACATGGATACGGG GGTAGACAACTACAATAAATCACTCTTAACAAACCCTACCCCGCGTCTCACAATTGTAAATCTCCCGGAA AGCGACCCCCAAAACTATATGCTCAAACCACGCCACGCCATCTTTCCTAGCGTCATCGAGACTCAGAAGA CACACGTGCGAGACATAATATCAGGCATGACTCAGTCCGAGTCGACTCGGGTCGTTGGTTTGCTGGCTGA CCTTTTGTTCATCAACATTATGGACATTGCCAATGAGTTCAATG…
PQ0G000460.1	PqUGT25	ATGAAGTCAGAATTGATATTCTTGCCCGCCCCGGCCATCGGACACCTCGTGGGAATGGTGGAGATGGCTA AACTCTTCATCAGTCGACATGAAAACCTCTCGGTCACCGTCCTCATCGCGAAATTCTACATGGATACGGG GGTAGACAACTACAATAAATCACTCTTAACAAACCCTACCCCGCGTCTCACAATTGTAAATCTCCCGGAA ACCGACCCCCAAAACTATATGCTCAAACCACGCCACGCCATCTTTCCTAGCGTCATCGAGACTCAGAAGA CACACGTGCGAGACATAATATCCGGCATGACTCAGTCCGAGTCGACTCGGGTCGTTGGTTTGCTGGCTGA CCTTTTGTTCATCAACATCATGGACATTGCCAATGAGTTCAATG…
